# Supplementary material for: An integrative pan-cancer analysis of the molecular characteristics of dietary restriction in tumour microenvironment
Source: eBioMedicine. 2024 Mar 19;102:105078. doi: 10.1016/j.ebiom.2024.105078 (PMC10965464; doi:10.1016/j.ebiom.2024.105078)
Supplement: Supplementary Tables [file mmc1.xlsx]

## Sheet: Table S1. DR genes
Positive-related	Negative-related
ADH1C	SLC6A6
PER2	CA3
POR	DHCR7
INMT	ARNTL
DBP	ZFP64
NAT8	SREBF1
EHHADH	GCK
CYP2J2	COL15A1
ABCG5	G0S2
FAM107A	INSIG1
KLF15	C9
SDS	PHLDA1
FKBP5	HSPA5
ZBTB16	DPP9
ANGPTL4	ALAS2
USP2	TMEM132D
COBLL1	IRF7
FMO3	FABP5
CYP7A1	TNFSF10
ABLIM3	ACLY
NR1I3	SCLY
HERPUD1	CASC5
CTGF	SERPINH1
SLC37A4	IFIH1
TENC1	C11orf49
WEE1	TTLL12
KLF9	AQP8
PPARA	CLDN1
TP53I13	NR1D1
IRS2	GHR
FAM195A	R3HDM2
ACOT4	HIPK2
NTF3	RSC1A1
TMEM218	CYP2F1
ALDH1A1	HSD3B1
PIM3	EXTL1
AQP6	SC5D
DECR2	G6PD
CRY1	SCRT1
TSC22D3	PTPRJ
CBR1	PSMB8
RGS16	SLC10A2
HACL1	ACTG1
SULT1C2	NTN3
GYS2	STAC3
CYP2E1	MMP15
PLIN5	GTF2IRD1
CPT1A	PHF19
IGFBP2	INHBE
ARRDC2	COL3A1
ST3GAL5	CDC42EP2
SLC25A25	DNASE1L2
LPIN1	LITAF
GPR146	PDIA3
ADCY1	LY6E
IFRD1	HSPB7
MAT1A
ACOT12
NFKBIA
EPB41
HSD17B2
SUN2
MGP
HCAR2
RDH16
DUSP1
KLF10
RHBDD2
DECR1
CD163
PLCXD3
BNIP3
FZD1
PER1
ENPEP
SALL1
SLC25A42
ZNF354A
PLA2G12A
MAP3K6
RBP7
RHOBTB1
CRYM
PLIN4
SMOC1
TOB1
WWP2
WWP1
ITCH
MTOR
PIK3C3
HSF2
ERN2
KCNA2
KCNA1
KCNA3
KCNA4
KCNA6
KCNA5
KCNA10
KCNA7
PIK3CA
PIK3CB
PIK3CD
PIK3CG
CCKAR
CCKBR
IGF1R
INSR
INSRR
COQ7
UBE2L3
RHEB
RHEBL1
EP300
CREBBP
NFE2L1
NFE2L3
NFE2L2
NFE2
BECN1
FAAH
CRYAB
CRYAA
HSPB6
HSPB2.1
SIRT1
ATG7
SMEK1
SMEK2
ULK2
ULK1
MAT2A
GATA3
GATA2
PRKAA2
PRKAA1
TXN
TXNDC8
RAB10
CBS
EIF4EBP2
EIF4EBP1
COX5B
HADHA
HDAC2
HDAC1
SLC13A2
SLC13A5
SLC13A1
SLC13A3
TSC2
ETFB
NDUFB5
IRS1
IRS4
UCP2
SC5DL
METTL21C
ELOVL4
ELOVL1
VPS8
ADH5
RPL31
HIST2H4B
HIST2H4A
HIST1H4E
HIST1H4I
HIST1H4L
HIST1H4D
HIST1H4F
HIST1H4B
HIST1H4K
HIST1H4H
HIST4H4
HIST1H4C
HIST1H4J
HK2
HKDC1
HHAT
GCLC
SRXN1
MDH2
SP4
SP2
SP5
MAST1
MAST2
MAST4
MAST3
CYC1
RAB5A
RAB5C
RAB5B
SPHK2
GPD2
FOXC1
FOXC2
FOXD2
FOXD3
FOXA2
FOXE1
FOXA1
FOXD4L1
FOXI2
RRAGA
RRAGB
PRDX2
PRDX1
PRDX4
RAB7A
CHMP6
PPAT
DLAT
SIRT3
SIRT2
DPP4
FAP
DPP10
FAM120B

## Sheet: Table S2. Survival censored
Table S2. The assessment of survival data using endpoints with OS and CSS.
	OS			CSS
Datasets	Number	Event (%)	Censored (%)	Number	Event (%)	Censored (%)
TCGA-ACC	77	27(35)	50(65)	75	25(33)	50(67)
TCGA-BLCA	396	174(44)	222(56)	383	119(31)	264(69)
TCGA-BRCA	1044	151(14)	893(86)	1025	83(80)	942(92)
TCGA-CESC	273	70(26)	203(74)	269	54(20)	215(80)
TCGA-CHOL	32	16(50)	16(50)	31	15(48)	16(52)
TCGA-COAD	278	69(25)	209(75)	263	36(14)	227(86)
TCGA-DLBC	44	9(20)	35(80)	44	4(90)	40(91)
TCGA-ESCA	155	63(41)	92(59)	154	45(29)	109(71)
TCGA-GBM	144	114(79)	30(21)	131	100(76)	31(24)
TCGA-HNSC	491	212(43)	279(57)	468	129(28)	339(72)
TCGA-KICH	63	9(14)	54(86)	63	7(11)	56(89)
TCGA-KIRC	514	171(33)	343(67)	503	108(21)	395(79)
TCGA-KIRP	276	44(16)	232(84)	272	28(10)	244(90)
TCGA-LAML	123	75(61)	48(39)	—	—	—
TCGA-LGG	474	120(25)	354(75)	466	108(23)	358(77)
TCGA-LIHC	341	122(36)	219(64)	333	78(23)	255(77)
TCGA-LUAD	490	178(36)	312(64)	457	112(25)	345(75)
TCGA-LUSC	468	199(43)	269(57)	418	86(21)	332(79)
TCGA-MESO	84	72(86)	12(14)	64	42(66)	22(34)
TCGA-OV	362	223(62)	139(38)	337	193(57)	144(43)
TCGA-PAAD	172	92(53)	80(47)	166	73(44)	93(56)
TCGA-PCPG	170	6(40)	164(96)	170	4(20)	166(98)
TCGA-PRAD	492	10(20)	482(98)	490	5(10)	485(99)
TCGA-READ	90	16(18)	74(82)	84	5(60)	79(94)
TCGA-SARC	254	96(38)	158(62)	248	79(32)	169(68)
TCGA-SKCM	97	28(29)	69(71)	97	20(21)	77(79)
TCGA-STAD	337	140(42)	197(58)	317	87(27)	230(73)
TCGA-TGCT	128	3(20)	125(98)	128	2(20)	126(98)
TCGA-THCA	500	16(30)	484(97)	494	7(10)	487(99)
TCGA-THYM	117	8(70)	109(93)	117	4(30)	113(97)
TCGA-UCEC	166	33(20)	133(80)	164	23(14)	141(86)
TCGA-UCS	55	34(62)	21(38)	53	30(57)	23(43)
TCGA-UVM	74	22(30)	52(70)	74	20(27)	54(73)
ICGC-LIRI-JP	232	43(21)	183(79)	—	—	—
GSE14520	242	96(40)	146(60)	—	—	—
LIHC-IHC Set	90	72(80)	18(20)	—	—	—
Notes: OS, overall survival; CSS, cancer-specific survival.

## Sheet: Table S3. Chip demographic data
Point ID	Patient	Survival (Months)	Status	Age at diagnosis	Sex	Pathological grade	AJCC (8th edition)	TNM (8th edition)	T stage	N stage	M stage	Cirrhosis	HBV infection	AFP (ug/L)	G6PD (H-score)	FZD1 (H-score)	LIHC-DR Score
A1	1	41	Death	63	Male	2	2	T2N0M0	2	0	0	Positive	Positive	2	100.55	98.66	0.285982
B1	2	3	Death	70	Male	3	2	T2N0M0	2	0	0	Negative	Positive	8	107.57	137.42	0.366696
C1	3	73	Death	60	Male	1	3A	T3N0M0	3	0	0	Positive	Negative	24	102.87	68.06	0.229918
D1	4	61	Death	50	Male	2	3A	T3N0M0	3	0	0	Positive	Positive	7	111.54	102.84	0.304653
E1	5	73	Death	64	Male	2	2	T2N0M0	2	0	0	Negative	Positive	3000	190.43	100.67	0.377356
F1	6	22	Death	44	Male	2	3A	T3N0M0	3	0	0	Negative	Positive	19930	184.81	92.59	0.356481
G1	7	25	Death	58	Male	2	3A	T3N0M0	3	0	0	Negative	Negative	17	115.84	160.27	0.418303
H1	8	35	Death	61	Male	3	3A	T3N0M0	3	0	0	Positive	Positive	3	101.53	88.07	0.266752
I1	9	40	Death	36	Male	2	3A	T3N0M0	3	0	0	Negative	Negative	699	101.07	89.52	0.269067
J1	10	20	Death	76	Male	2	3B	T4N0M0	4	0	0	Negative	Negative	2693	99.97	96.19	0.280709
A3	11	54	Death	43	Male	2	4B	T4N0M1	4	0	1	Positive	Positive	2	100.04	90.43	0.269799
B3	12	45	Death	33	Male	3	2	T2N0M0	2	0	0	Positive	Positive	113	146.47	110.59	0.353446
C3	13	58	Death	61	Male	3	3A	T3N0M0	3	0	0	Positive	Positive	2405	146.42	84.11	0.302927
D3	14	28	Death	50	Male	3	3A	T3N0M0	3	0	0	Negative	Negative	1200000	115.04	98.11	0.299047
E3	15	25	Death	36	Male	3	3A	T3N0M0	3	0	0	Negative	Positive	12100	104.75	93.95	0.281095
F3	16	49	Death	64	Male	3	3A	T3N0M0	3	0	0	Positive	Positive	3	106.92	59.43	0.217414
G3	17	116	Alive	52	Male	2	3A	T3N0M0	3	0	0	Positive	Positive	3	104.13	89.12	0.271285
H3	18	15	Death	70	Male	2	3A	T3N0M0	3	0	0	Positive	Negative	3	121.36	98.95	0.306803
I3	19	21	Death	53	Female	3	1B	T1bN0M0	1	0	0	Positive	Positive	2	102.54	99.48	0.289483
J3	20	19	Death	31	Male	2	3A	T3N0M0	3	0	0	Positive	Negative	36	101.03	107.16	0.30265
A5	21	67	Death	50	Female	2	3A	T3N0M0	3	0	0	Positive	Positive	4	106.08	80.59	0.256926
B5	22	43	Death	63	Male	2	3A	T3N0M0	3	0	0	Positive	Positive	30	186.3	104.52	0.380671
C5	23	48	Death	49	Male	3	1B	T1bN0M0	1	0	0	Negative	Negative	2	101.01	79.2	0.249339
D5	24	81	Alive	62	Male	2	3A	T3N0M0	3	0	0	Positive	Positive	94340	110.89	88.65	0.276974
E5	25	38	Death	69	Male	3	3A	T3N0M0	3	0	0	Negative	Negative	57875	140.96	102.3	0.332279
F5	26	61	Death	37	Male	2	2	T2N0M0	2	0	0	Positive	Positive	154	124.63	80.24	0.274327
G5	27	27	Death	46	Male	3	2	T2N0M0	2	0	0	Positive	Positive	3	117.5	172.14	0.442544
H5	28	46	Death	52	Male	3	2	T2N0M0	2	0	0	Positive	Positive	202	160.96	99.29	0.346022
I5	29	50	Death	61	Male	2	3A	T3N0M0	3	0	0	Positive	Negative	1	111.07	99.06	0.296991
J5	30	57	Death	67	Female	2	2	T2N0M0	2	0	0	Positive	Positive	73	104.27	99.82	0.291816
A7	31	65	Alive	47	Male	2	2	T2N0M0	2	0	0	Positive	Negative	154	103.19	101.65	0.294252
B7	32	32	Death	59	Female	2	3A	T3N0M0	3	0	0	Negative	Positive	4	103.19	97.42	0.28619
C7	33	16	Death	40	Male	3	1B	T1bN0M0	1	0	0	Positive	Positive	9804	131.45	90.25	0.300049
D7	34	23	Death	32	Male	3	1B	T1bN0M0	1	0	0	Negative	Negative	3	173.24	100.54	0.360365
E7	35	44	Death	34	Male	2	3A	T3N0M0	3	0	0	Positive	Positive	28	100.75	101.61	0.291799
F7	36	39	Death	73	Female	3	3A	T3N0M0	3	0	0	Negative	Negative	1	101.17	156.43	0.396695
G7	37	15	Death	56	Male	3	3A	T3N0M0	3	0	0	Positive	Positive	3	100.39	98.55	0.285616
H7	38	64	Alive	39	Male	2	1B	T1bN0M0	1	0	0	Positive	Positive	4	153.59	87.14	0.315686
I7	39	38	Death	50	Male	2	3A	T3N0M0	3	0	0	Negative	Positive	5	105.83	105.6	0.304352
J7	40	49	Death	37	Male	3	3A	T3N0M0	3	0	0	Positive	Positive	3	100.58	51.34	0.195819
A9	41	37	Death	40	Male	3	3A	T3N0M0	3	0	0	Positive	Positive	3	124.15	109.41	0.329458
B9	42	50	Death	57	Female	2	2	T2N0M0	2	0	0	Positive	Positive	4	113.89	127.59	0.354115
C9	43	17	Death	60	Male	2	3A	T3N0M0	3	0	0	Negative	Positive	3	124.82	92.81	0.298471
D9	44	37	Death	44	Male	2	3A	T3N0M0	3	0	0	Positive	Positive	4	103.18	100.26	0.291593
E9	45	9	Death	59	Male	2	3A	T3N0M0	3	0	0	Positive	Positive	6	164.64	105.53	0.3615
F9	46	13	Death	56	Male	3	3A	T3N0M0	3	0	0	Positive	Positive	4	144.27	100.61	0.332282
G9	47	63	Death	34	Female	2	3A	T3N0M0	3	0	0	Positive	Positive	50149	101.15	99.71	0.288567
H9	48	61	Alive	40	Male	2	3B	T4N0M0	4	0	0	Positive	Positive	6	100.01	118.4	0.32308
I9	49	30	Death	52	Male	3	2	T2N0M0	2	0	0	Negative	Negative	201726	178.59	99.57	0.363727
J9	50	41	Death	64	Male	1	3A	T3N0M0	3	0	0	Positive	Positive	9	100.78	89.4	0.268556
A11	51	22	Death	46	Female	3	3B	T4N0M0	4	0	0	Positive	Positive	11	112.04	110.51	0.319759
B11	52	28	Death	54	Male	2	2	T2N0M0	2	0	0	Positive	Positive	927	119.84	97.39	0.302349
C11	53	22	Death	50	Male	1	1B	T1bN0M0	1	0	0	Positive	Positive	308836	103.1	37.6	0.172085
D11	54	26	Death	46	Male	3	3A	T3N0M0	3	0	0	Negative	Positive	3	101.3	96.12	0.281871
E11	55	61	Alive	50	Female	1	2	T2N0M0	2	0	0	Positive	Negative	6	112.39	76.7	0.255658
F11	56	61	Alive	63	Male	2	1B	T1bN0M0	1	0	0	Positive	Positive	253	154.08	99.16	0.339073
G11	57	60	Alive	67	Male	2	2	T2N0M0	2	0	0	Negative	Positive	44	100.08	99.44	0.287011
H11	58	28	Death	63	Male	2	1B	T1bN0M0	1	0	0	Positive	Negative	10	102.28	96.85	0.284217
I11	59	59	Alive	49	Male	2	3A	T3N0M0	3	0	0	Negative	Positive	9	124.24	89.22	0.291063
J11	60	22	Death	52	Male	3	3A	T3N0M0	3	0	0	Positive	Negative	201726	100	84.69	0.258819
A13	61	51	Death	64	Male	3	3A	T3N0M0	3	0	0	Positive	Negative	3	251.24	97.31	0.430181
B13	62	38	Death	34	Male	2	2	T2N0M0	2	0	0	Positive	Positive	2	131.95	91.79	0.303471
C13	63	32	Death	45	Male	3	3A	T3N0M0	3	0	0	Negative	Positive	6	125.86	80.01	0.275087
D13	64	57	Alive	50	Male	2	3A	T3N0M0	3	0	0	Positive	Positive	20188	107.53	91.51	0.279152
E13	65	12	Death	60	Male	2	3A	T3N0M0	3	0	0	Positive	Positive	4	162.52	99.31	0.347579
F13	66	57	Alive	51	Male	2	1B	T1bN0M0	1	0	0	Positive	Positive	4	101.86	104.04	0.297512
G13	67	56	Alive	48	Male	2	1B	T1bN0M0	1	0	0	Negative	Negative	3	108.81	102.51	0.301365
H13	68	40	Death	61	Male	3	3B	T4N0M0	4	0	0	Positive	Positive	8698	138.51	78.59	0.284701
I13	69	56	Alive	59	Male	3	3A	T3N0M0	3	0	0	Negative	Positive	11	106.55	96.98	0.288624
J13	70	26	Death	50	Male	1	2	T2N0M0	2	0	0	Positive	Negative	4	103.47	116.8	0.323401
A15	71	33	Death	56	Male	2	3A	T3N0M0	3	0	0	Positive	Negative	2	107.72	92.94	0.282063
B15	72	51	Death	45	Male	2	1B	T1bN0M0	1	0	0	Positive	Positive	3	134.61	98.17	0.318222
C15	73	42	Death	41	Male	3	3A	T3N0M0	3	0	0	Positive	Negative	5650	112.76	90.13	0.281616
D15	74	54	Alive	57	Male	2	2	T2N0M0	2	0	0	Negative	Negative	3	107.35	93.21	0.282217
E15	75	32	Death	50	Male	3	2	T2N0M0	2	0	0	Positive	Positive	92889	153.62	105.03	0.349813
F15	76	47	Death	66	Female	2	2	T2N0M0	2	0	0	Negative	Negative	30	135.04	100.2	0.32251
G15	77	28	Death	42	Male	2	3A	T3N0M0	3	0	0	Negative	Negative	24	111.69	30.62	0.167148
H15	78	53	Alive	62	Male	3	3A	T3N0M0	3	0	0	Negative	Positive	1368	159.62	80.58	0.309055
I15	79	43	Death	60	Male	2	3B	T4N0M0	4	0	0	Negative	Negative	41	112.03	61.78	0.22687
J15	80	16	Death	54	Male	3	3A	T3N0M0	3	0	0	Positive	Negative	227	152.35	59.61	0.262006
A17	81	53	Alive	42	Male	2	3A	T3N0M0	3	0	0	Positive	Negative	9	185.39	22.73	0.223893
B17	82	1	Death	63	Male	3	3A	T3N0M0	3	0	0	Positive	Negative	50149	182.94	70.21	0.312004
C17	83	52	Alive	63	Male	3	3A	T3N0M0	3	0	0	Negative	Negative	2466	220.65	80.24	0.367851
D17	84	31	Death	59	Male	2	3A	T3N0M0	3	0	0	Positive	Positive	41	188.06	100.46	0.374647
E17	85	51	Alive	44	Male	3	3B	T4N0M0	4	0	0	Positive	Positive	143684	197.32	100.32	0.3834
F17	86	9	Death	57	Male	3	3B	T4N0M0	4	0	0	Negative	Negative	4	177.27	99.08	0.361507
G17	87	37	Death	43	Female	2	1B	T1bN0M0	1	0	0	Positive	Negative	87	103.42	179.74	0.443316
H17	88	36	Death	42	Male	3	3A	T3N0M0	3	0	0	Negative	Positive	708	213.54	100.07	0.398721
I17	89	39	Death	58	Male	2	1B	T1bN0M0	1	0	0	Negative	Positive	2405	103.41	102.24	0.295591
J17	90	28	Death	53	Male	2	1B	T1bN0M0	1	0	0	Positive	Positive	55	126.19	96.39	0.306628
